# Supplementary material for: Mucormycosis Caused by Apophysomyces elegans—A Case Report and Systematic Review of the Literature of Rhino-Orbito-Cerebral Cases of the Genus Apophysomyces
Source: J Fungi (Basel). 2025 May 9;11(5):368. doi: 10.3390/jof11050368 (PMC12112950; doi:10.3390/jof11050368)
Supplement: Supplementary file 1 [file jof-11-00368-s001.zip]

Archive with 1 entries (1 files):
- jof-3559263-supplementary.pdf
